# Supplementary material for: (Ro)vibrational Spectroscopic Constants, Lifetime and QTAIM Evaluation of Fullerene Dimers Stability
Source: Molecules. 2023 Jun 27;28(13):5023. doi: 10.3390/molecules28135023 (PMC10343245; doi:10.3390/molecules28135023)
Supplement: Supplementary file 1 [file molecules-28-05023-s001.zip]

Archive with 1 entries (1 files):
- molecules-2404467-supplementary.pdf
